# Supplementary material for: Robust Thiazole-Linked Covalent Organic Frameworks for Water Sensing with High Selectivity and Sensitivity
Source: Molecules. 2024 Apr 8;29(7):1677. doi: 10.3390/molecules29071677 (PMC11013684; doi:10.3390/molecules29071677)
Supplement: Supplementary file 1 [file molecules-29-01677-s001.zip]

Archive with 2 entries (2 files):
- Supporting Information for proof-WKW.pdf
- Video S1.mpg
